# Supplementary material for: Incidence of Guillain–Barré Syndrome Following COVID-19 Vaccination and SARS-CoV-2 Infection: A Population-Based Cohort Study Using the Valencia Health System Integrated Database (Spain)
Source: Pharmaceuticals (Basel). 2026 Mar 14;19(3):477. doi: 10.3390/ph19030477 (PMC13029112; doi:10.3390/ph19030477)
Supplement: Supplementary file 1 [file pharmaceuticals-19-00477-s001.zip]

Archive with 1 entries (1 files):
- pharmaceuticals-4142796-supplementary.pdf
